# Supplementary material for: Microbiome-Metabolome Signature of Acute Kidney Injury
Source: Metabolites. 2020 Apr 4;10(4):142. doi: 10.3390/metabo10040142 (PMC7241241; doi:10.3390/metabo10040142)
Supplement: Supplementary file 1 [file metabolites-10-00142-s001.zip]

Archive with 3 entries (3 files):
- Supplementary table 1.xlsx
- Supplementary table 2.xlsx
- Supplementary figure 1.docx
