# Supplementary material for: Microbiome-Metabolome Signature of Acute Kidney Injury
Source: Metabolites. 2020 Apr 4;10(4):142. doi: 10.3390/metabo10040142 (PMC7241241; doi:10.3390/metabo10040142)
Supplement: Supplementary file 1 [file metabolites-10-00142-s001.zip › Supplementary table 1.xlsx]

## Sheet: Лист1
Rat code	Experimental group	Creatinine, µM	Urea, mM	AA 5-Oxo Pro, µM	AA Ala, µM	AA Arg, µM	AA Asp, µM	AA Cit, µM	AA Cys, µM	AA Glu, µM	AA Gly, µM	AA Hcy, µM	AA His, µM	AA Leu, µM	AA Met, µM	AA Orn, µM	AA Phe, µM	AA Pro, µM	AA Ser, µM	AA Thr, µM	AA Trp, µM	AA Tyr, µM	AA Val, µM	AC C0, µM	AC C10, µM	AC C10:1, µM	AC C10:2, µM	AC C10DC, µM	AC C12, µM	AC C12:1, µM	AC C12DC, µM	AC C14, µM	AC C14:1, µM	AC C14:2, µM	AC C14OH, µM	AC C16, µM	AC C16:1, µM	AC C16:1OH, µM	AC C16OH, µM	AC C18, µM	AC C18:1, µM	AC C18:1OH, µM	AC C18:2, µM	AC C18OH, µM	AC C2, µM	AC C3, µM	AC C3DC, µM	AC C4, µM	AC C4DC, µM
3.8.10	I/R	209	31.4	38.29	743.139	384.581	80.182	139.805	0.891	156.981	350.499	13.378	33.349	292.44	94.207	96.753	102.711	142.912	200.662	61.043	11.115	87.604	199.807	37.348	0.027	0.019	0.01	0.033	0.101	0.023	0.03	0.102	0.087	0.031	0.009	0.232	0.075	0.023	0.015	0.164	0.111	0.015	0.079	0.034	15.659	1.105	0.178	0.415	0.11
5.8.10	I/R	419	48.2	34.097	730.078	253.819	64.943	118.635	1.85	109.497	332.797	16.653	28.22	212.228	99.323	66.473	93.759	137.198	161.07	42.311	7.055	67.371	79.332	32.558	0.026	0.015	0.018	0.019	0.074	0.023	0.029	0.072	0.063	0.034	0.017	0.114	0.033	0.014	0.018	0.107	0.065	0.022	0.035	0.015	15.212	0.683	0.292	0.297	0.198
7.8.10	I/R	451	63.2	24.587	563.37	190.122	60.125	113.852	0.714	117.878	262.637	14.296	23.113	171.553	60.295	34.451	70.917	87.322	96.605	40.326	8.851	67.798	145.611	83.729	0.039	0.046	0.038	0.036	0.126	0.065	0.061	0.115	0.117	0.053	0.018	0.32	0.043	0.043	0.043	0.159	0.162	0.013	0.098	0.047	47.277	1.32	0.517	0.679	0.366
2010-08-09	I/R	123	22.3	34.894	611.672	201.401	35.401	93.757	2.205	127.766	338.876	13.235	16.459	226.989	59.199	104.698	82.473	97.921	139.488	61.043	12.838	63.39	167.127	44.353	0.023	0.023	0.013	0.046	0.154	0.026	0.042	0.1	0.1	0.051	0.007	0.268	0.052	0.017	0.011	0.153	0.132	0.016	0.084	0.007	21.608	1.331	0.086	0.308	0.033
11.8.10	I/R	376	48.9	35.905	416.505	288.548	44.087	88.818	0.6	122.287	310.074	10.514	27.676	189.866	81.181	50.327	88.188	108.957	150.901	48.924	8.415	57.234	154.241	62.299	0.045	0.037	0.027	0.045	0.167	0.036	0.045	0.107	0.128	0.055	0.018	0.265	0.06	0.019	0.022	0.164	0.146	0.036	0.132	0.039	33.892	1.213	0.257	0.615	0.197
1.24.10	I/R	305	48.6	34.233	434.603	228.498	70.358	96.733	0.701	89.343	314.842	17.563	23.042	192.999	55.222	71.035	88.708	105.26	144.848	44.359	16.46	52.45	120.974	23.983	0.034	0.023	0.007	0.03	0.084	0.011	0.013	0.067	0.079	0.035	0.007	0.12	0.033	0.01	0.007	0.085	0.096	0.038	0.055	0.008	9.744	1.234	0.081	0.158	0.063
5.24.10	I/R	279	42	42.253	500.672	225.344	62.946	79.442	1.535	118.342	350.367	25.599	27.728	186.986	56.325	103.159	107.021	122.151	149.333	58.404	7.483	49.734	194.68	68.884	0.034	0.035	0.012	0.037	0.121	0.034	0.026	0.11	0.135	0.073	0.014	0.208	0.045	0.048	0.027	0.135	0.159	0.024	0.171	0.017	40.42	1.712	0.208	0.746	0.14
7.24.10	I/R	493	49.8	50.986	342.542	303.695	85.369	96.585	2.403	144.097	479.251	12.017	19.12	193.87	129.772	47.551	97.275	125.411	114.199	38.839	8.498	67.63	124.477	47.445	0.054	0.022	0.013	0.059	0.143	0.031	0.072	0.127	0.105	0.055	0.012	0.325	0.07	0.026	0.026	0.141	0.155	0.024	0.076	0.033	29.074	1.358	0.463	0.266	0.3
9.24.10	I/R	305	43.1	41.242	425.175	273.661	41.574	106.128	1.381	120.977	361.117	13.806	28.119	313.216	95.287	48.723	112.467	94.426	309.192	40.326	14.996	51.971	156.832	42.042	0.025	0.032	0.01	0.048	0.109	0.019	0.01	0.088	0.129	0.035	0.009	0.235	0.068	0.017	0.028	0.171	0.128	0.028	0.062	0.005	24.921	1.015	0.265	0.367	0.121
11.24.10	I/R	455	49.9	39.276	361.003	212.85	43.155	85.018	1.085	136.719	308.956	14.909	27.049	210.992	70.348	35.651	82.882	78.651	147.438	32.86	11.116	48.699	149.359	79.176	0.048	0.04	0.022	0.047	0.185	0.03	0.035	0.126	0.16	0.079	0.016	0.367	0.069	0.034	0.035	0.153	0.169	0.008	0.162	0.038	52.616	1.305	0.388	0.676	0.262
3.13.12	I/R	332	53.2	29.705	499.171	213.368	38.165	84.261	0.882	99.165	288.205	17.647	14.852	157.603	37.519	56.957	68.934	108.031	96.605	61.669	8.776	34.078	173.946	42.457	0.025	0.016	0.016	0.055	0.082	0.023	0.047	0.061	0.086	0.039	0.025	0.163	0.063	0.021	0.016	0.106	0.141	0.009	0.062	0.026	25.276	0.988	0.093	0.368	0.085
5.13.12	I/R	125	18.9	30.673	1256.36	249.188	53.954	130.428	1.518	207.622	405.06	15.179	22.578	215.728	85.765	162.441	109.417	135.504	463.903	67.194	23.856	63.685	192.65	29.011	0.023	0.021	0.005	0.043	0.162	0.02	0.08	0.084	0.082	0.027	0.006	0.258	0.036	0.02	0.011	0.131	0.077	0.016	0.024	0.006	7.159	0.488	0.115	0.199	0.069
7.13.12	I/R	140	27.5	19.052	386.459	183.655	34.111	82.797	1.914	135.451	269.067	22.327	18.618	193.896	53.601	54.882	54.234	118.423	182.485	38.491	6.062	47.968	73.32	22.147	0.021	0.013	0.018	0.022	0.055	0.017	0.025	0.052	0.043	0.019	0.002	0.116	0.007	0.014	0.007	0.058	0.057	0.006	0.026	0.012	8.157	0.753	0.114	0.206	0.036
9.13.12	I/R	452	57.9	34.501	347.755	270.917	62.363	89.304	1.822	201.626	448.587	18.223	26.032	239.325	84.358	52.792	84.846	118.697	135.214	45.25	12.858	48.742	163.921	46.907	0.033	0.028	0.014	0.044	0.158	0.058	0.023	0.121	0.104	0.042	0.013	0.269	0.072	0.021	0.02	0.141	0.112	0.012	0.056	0.03	22.48	0.935	0.325	0.32	0.146
11.13.12	I/R	450	67.1	33.076	579.685	146.856	41.574	97.929	2.267	148.395	356.664	19.439	37.513	272.931	95.977	185.456	99.143	139.983	147.785	44.22	10.286	52.797	160.421	116.771	0.038	0.036	0.015	0.025	0.143	0.041	0.039	0.09	0.093	0.049	0.012	0.283	0.052	0.018	0.025	0.112	0.13	0.028	0.104	0.025	38.24	2.784	0.271	1.198	0.183
C1.29.11	Control	50	5.9	31.279	719.364	147.525	62.617	75.569	1.402	170.271	438.42	21.095	21.504	307.294	107.202	189.303	84.371	229.955	161.07	41.624	21.992	72.887	164.779	36.891	0.013	0.01	0.002	0.048	0.074	0.009	0.038	0.058	0.04	0.02	0.012	0.128	0.024	0.007	0.002	0.093	0.059	0.008	0.022	0.008	8.056	2.202	0.058	0.202	0.035
C2.29.11	Control	45	5.6	28.252	939.631	282.554	56.763	143.316	0.467	143.469	586.912	13.978	36.105	281.969	109.121	75.193	97.49	216.162	245.915	55.303	16.091	71.158	211.214	25.929	0.018	0.011	0.003	0.017	0.085	0.022	0.03	0.044	0.054	0.022	0.008	0.161	0.048	0.02	0.017	0.047	0.049	0.013	0.031	0.013	10.003	1.932	0.03	0.315	0.031
C3.15.11	Control	44	7.2	21.788	482.906	162	64.257	75.61	3.108	234.623	365.498	10.38	23.152	298.498	87.342	64.437	87.442	164.558	405.645	161.303	19.065	88.815	403.333	23.666	0.029	0.015	0.004	0.063	0.077	0.04	0.032	0.057	0.049	0.023	0.007	0.105	0.022	0.016	0.009	0.059	0.04	0	0.016	0.016	6.118	1.473	0.032	0.298	0.031
C1.1.11	Control	44	7	35.175	804.763	188.817	78.114	89.913	0.863	178.414	387.323	17.274	25.864	188.86	97.448	87.686	82.769	176.034	321.858	87.366	13.449	93.227	224.032	37.013	0.023	0.025	0.006	0.03	0.064	0.023	0.022	0.074	0.088	0.03	0.008	0.087	0.02	0.004	0.017	0.066	0.04	0.012	0.009	0.009	10.152	1.508	0.034	0.228	0.063
C2.1.11	Control	50	8	18.209	422.628	164.804	35.635	65.789	0.923	108.013	325.441	9.227	19.915	262.862	69.533	87.472	56.902	165.913	181.116	58.076	15.933	74.244	172.046	32.715	0.008	0.009	0.003	0.029	0.037	0.015	0.058	0.024	0.031	0.017	0.004	0.056	0.014	0.008	0.006	0.028	0.021	0.011	0.017	0.004	7.73	1.043	0.05	0.128	0.064
C3.1.11	Control	48	7	35.976	386.301	133.618	41.574	66.906	1.595	133.577	339.87	23.925	16.703	267.875	58.469	99.681	74.39	204.066	217.302	53.772	15.418	70.159	161.312	25.486	0.01	0.02	0.004	0.012	0.037	0.004	0.071	0.027	0.018	0.009	0.003	0.073	0.018	0.006	0	0.052	0.03	0	0.035	0	7.719	1.231	0.014	0.125	0.039
[truncated: 31 more columns]
