# Supplementary material for: Microbiome-Metabolome Signature of Acute Kidney Injury
Source: Metabolites. 2020 Apr 4;10(4):142. doi: 10.3390/metabo10040142 (PMC7241241; doi:10.3390/metabo10040142)
Supplement: Supplementary file 1 [file metabolites-10-00142-s001.zip › Supplementary table 2.xlsx]

## Sheet: other_pvals
Metabolite	Balance	P value	Adjusted R2	Adjusted p value	Percent of times numerator included in a balance	Percent of times denominator included in a balance
Palmitoleylcarnitine (AC C16:1)	E6_u / Prevotella_copri	4e-05	0.74793	0.0003	50	56.6667
Decadienoylcarnitine (AC C10:2)	Desulfobacteraceae_u / Tissierella_Soehngenia_u	6e-05	0.73393	0.0003	33.3333	33.3333
Tryptophan	Lachnospiraceae_u / Clostridia_u	6e-05	0.72956	0.0003	36.6667	43.3333
Аrachidic acid (C20)	Lactobacillus_u / Mogibacterium_u	0.00013	0.69365	0.00049	33.3333	30
Tyrosine	Coprococcus_eutactus / Dehalobacteriaceae_u	0.00058	0.6112	0.00126	23.3333	33.3333
Palmitoylcarnitine (AC C16)|Decanoylcarnitine (AC C10)|Free carnitine (AC C0)|Decenoylcarnitine (AC C10:1)|Myristylcarnitine (AC C14)|Dodecanoylcarnitine (AC C12)|Malonylcarnitine (AC C3DC)|Adipylcarnitine (AC C6DC)|3-hydroxyisovaleryl carnitine (AC C5OH)|Oleoylcarnitine (AC C18:1)	Lactobacillus_u / Prevotella_copri	0.00059	0.60969	0.00126	33.3333	30
3-hydroxypalmitoleylcarnitine (AC C16:1OH)|Myristylcarnitine (AC C14)|Octanoylcarnitine (AC C8)|Oleoylcarnitine (AC C18:1)	Mogibacterium_u / SB-1_u	0.00088	0.58432	0.00165	3.33333	20
Proline	Coprococcus_eutactus / Staphylococcus_u	0.00103	0.57345	0.00172	16.6667	3.33333
Decanoylcarnitine (AC C10)|3-hydroxypalmitoylcarnitine (AC C16OH)|3-hydroxyisovaleryl carnitine (AC C5OH)|Acetylcarnitine (AC C2)|Free carnitine (AC C0)|Decenoylcarnitine (AC C10:1)|Tetradecenoylcarnitine (AC C14:1)|Tetradecadienoylcarnitine (AC C14:2)|Oleoylcarnitine (AC C18:1)|Linoleylcarnitine (AC C18:2)|Butyryl carnitine (AC C4)|3-hydroxybutyrylcarnitine (AC C4OH)|Hexanoylcarnitine (AC C6)	YS2_u / SB-1_u	0.00124	0.56089	0.00186	10	10
Tetradecenoylcarnitine (AC C14:1)|Stearoylcarnitine (AC C18)	E6_u / Streptococcus_u	0.00148	0.54839	0.00202	13.3333	3.33333
3-hydroxyoleylcarnitine (AC C18:1OH)	SB-1_u / Tissierella_Soehngenia_u	0.00441	0.46336	0.00551	3.33333	26.6667
Free carnitine (AC C0)|Decanoylcarnitine (AC C10)|Myristylcarnitine(AC C14)|Tetradecadienoylcarnitine (AC C14:2)|3-hydroxypalmitoleylcarnitine (AC C16:1OH)|Acetylcarnitine (AC C2)|Malonylcarnitine (AC C3DC)|Methylmalonylcarnitine (AC C4DC)|Glutarylcarnitine (AC C5DC)|3-hydroxyisovaleryl carnitine (AC C5OH)|Adipylcarnitine (AC C6DC)|Octanoylcarnitine (AC C8)|Octenoylcarnitine (AC C8:1)	Adlercreutzia_u / Bacteroidales_u	0.00569	0.44161	0.00657	13.3333	13.3333
3-hydroxystearylcarnitine (AC C18OH)|Octenoylcarnitine (AC C8:1)|Glutarylcarnitine (AC C5DC)|Hydroxyhexanoylcarnitine (AC C6OH)	Coriobacteriaceae_u / Prevotella_copri	0.00713	0.42166	0.00764	3.33333	6.66667
3-hydroxymyristylcarnitine (AC C14OH)	Rothia_u / Blautia_u	0.00874	0.40312	0.00874	23.3333	10
